# Supplementary material for: Metapocyrtuskitangladensis sp. n., a new Pachyrhynchuscumingii GR Waterhouse, 1841 mimic from Mindanao Island, Philippines
Source: Zookeys. 2019 Jun 6;853:119–29. doi: 10.3897/zookeys.853.30595 (PMC6565701; doi:10.3897/zookeys.853.30595)
Supplement: XML Treatment for Metapocyrtus kitangladensis [file zookeys.853.30595-treatment1.xml]

<!DOCTYPE tp:taxon-treatment
  PUBLIC "-//TaxonX//DTD Taxonomic Treatment Publishing DTD v0 20100105//EN" "tax-treatment-NSO.dtd">
<tp:taxon-treatment xmlns:tp="http://www.plazi.org/taxpub"><tp:treatment-meta><kwd-group><label>Taxon classification</label><kwd><named-content xmlns:xlink="http://www.w3.org/1999/xlink" content-type="kingdom">Animalia</named-content></kwd><kwd><named-content xmlns:xlink="http://www.w3.org/1999/xlink" content-type="order">Coleoptera</named-content></kwd><kwd><named-content xmlns:xlink="http://www.w3.org/1999/xlink" content-type="family">Curculionidae</named-content></kwd></kwd-group><mixed-citation publication-type="journal"><person-group><name><surname>Cabras</surname><given-names>Analyn A.</given-names></name><name><surname>Medina</surname><given-names>Milton Norman D.</given-names></name><name><surname>Zhang</surname><given-names>Guanyang</given-names></name></person-group><article-title><italic><tp:taxon-name><tp:taxon-name-part taxon-name-part-type="genus" reg="Metapocyrtus">Metapocyrtus</tp:taxon-name-part><tp:taxon-name-part taxon-name-part-type="species" reg="kitangladensis">kitangladensis</tp:taxon-name-part></tp:taxon-name></italic> sp. n., a new <italic><tp:taxon-name><tp:taxon-name-part taxon-name-part-type="genus" reg="Pachyrhynchus">Pachyrhynchus</tp:taxon-name-part><tp:taxon-name-part taxon-name-part-type="species" reg="cumingii">cumingii</tp:taxon-name-part></tp:taxon-name></italic> GR Waterhouse, 1841 mimic from Mindanao Island, Philippines</article-title><source>Zookeys</source><day>06</day><month>6</month><year>2019</year><volume>853</volume><fpage>119</fpage><lpage>129</lpage><pub-id pub-id-type="doi">10.3897/zookeys.853.30595</pub-id></mixed-citation></tp:treatment-meta><tp:nomenclature><tp:taxon-name>
            <tp:taxon-name-part taxon-name-part-type="genus" reg="Metapocyrtus">Metapocyrtus</tp:taxon-name-part>
            <tp:taxon-name-part taxon-name-part-type="species" reg="kitangladensis">kitangladensis</tp:taxon-name-part>
            <object-id xmlns:xlink="http://www.w3.org/1999/xlink" content-type="zoobank" xlink:type="simple">http://zoobank.org/884586B9-7EAB-4BF0-932A-0C0F0D01CB3F</object-id>
          </tp:taxon-name><tp:taxon-status xmlns:xlink="http://www.w3.org/1999/xlink" xlink:type="simple">sp. n.</tp:taxon-status><xref ref-type="fig" rid="F1">Figs 1–4</xref><xref ref-type="fig" rid="F2">, 5–10</xref><xref ref-type="fig" rid="F3">, 11–12</xref><xref ref-type="fig" rid="F4">, 14</xref></tp:nomenclature><tp:treatment-sec sec-type="material" id="SECID0EYIAC"><title>Material.</title><p><bold><italic>Holotype</italic></bold> (Fig. <xref ref-type="fig" rid="F1">1A, B</xref>), male: Philippines – Mindanao / Mt. Kitanglad Range Natural Park/ Bukidnon / July, 2018 / coll. Medina. Presently in <abbrev xmlns:xlink="http://www.w3.org/1999/xlink" content-type="institution" xlink:title="University of Mindanao Coleoptera Research Center, Mindanao, Philippines" id="ABBRID0EHJAC" xlink:type="simple">UMCRC</abbrev>, it will be deposited in Philippine National Museum of Natural History (PNMNH) formerly Philippine National Museum (PNM). <bold><italic>Paratypes.</italic></bold> 3♂♂, 1 ♀: Philippines - Mindanao / Mt. Kitanglad Range Natural Park/ Bukidnon / V-VII.2018 / coll. Medina; 1 ♂: Philippines- Mindanao / Marilog District / Davao City / June, 2018 / coll. Van Dam; 1 ♀: Mindanao Marilog District / Davao City / June, 2018, presently deposited in <abbrev xmlns:xlink="http://www.w3.org/1999/xlink" content-type="institution" xlink:title="University of Mindanao Coleoptera Research Center, Mindanao, Philippines" id="ABBRID0EPJAC" xlink:type="simple">UMCRC</abbrev>; 22 ♂♂, 16 ♀♀: Philippines – Mindanao / Mt. Katapagan / (Davao del Sur Province) / IX-X.2012 / coll. Bollino; 1 ♂: Philippines - Mindanao / Katapagan / (Davao del Sur Province) / IX-XI.2016 / coll. Bollino; 2 ♂♂, 1 ♀: Philippines - Mindanao / Buda Brgy. / (Davao City, Davao del Sur) / V.2017 / coll. Bollino; 4 ♂♂, 1 ♀: Philippines - Mindanao / Mt. Apo / XI 2010 / coll. Bollino, all in <abbrev xmlns:xlink="http://www.w3.org/1999/xlink" content-type="institution" xlink:title="private collection of Dr. Maurizio Bollino, Lecce, Italy" id="ABBRID0EUJAC" xlink:type="simple">MBLI</abbrev>.</p><fig id="F1" position="float" orientation="portrait"><label>Figures 1–4.</label><caption><p><italic><tp:taxon-name><tp:taxon-name-part taxon-name-part-type="genus" reg="Metapocyrtus">Metapocyrtus</tp:taxon-name-part><tp:taxon-name-part taxon-name-part-type="species" reg="kitangladensis">kitangladensis</tp:taxon-name-part></tp:taxon-name></italic> sp.n. <bold>1</bold> male holotype, dorsal view <bold>2</bold> female, dorsal view <bold>3</bold> ditto, lateral view <bold>4</bold> ditto, lateral view.</p></caption><graphic xmlns:xlink="http://www.w3.org/1999/xlink" xlink:href="zookeys-853-119-g001.jpg" position="float" orientation="portrait" xlink:type="simple" id="oo_308143.jpg"/></fig></tp:treatment-sec><tp:treatment-sec sec-type="diagnosis" id="SECID0EZKAC"><title>Diagnosis.</title><p><italic><tp:taxon-name><tp:taxon-name-part taxon-name-part-type="genus" reg="Metapocyrtus">Metapocyrtus</tp:taxon-name-part><tp:taxon-name-part taxon-name-part-type="species" reg="kitangladensis">kitangladensis</tp:taxon-name-part></tp:taxon-name></italic> sp. n. is similar in general appearance to <italic><tp:taxon-name><tp:taxon-name-part taxon-name-part-type="genus" reg="Metapocyrtus">Metapocyrtus</tp:taxon-name-part><tp:taxon-name-part taxon-name-part-type="species" reg="perpulcheroides">perpulcheroides</tp:taxon-name-part></tp:taxon-name></italic> Schultze, 1923 which was described from Kalinga Province, Luzon Island. In addition to the unique scaly markings on the pronotum and elytra of <italic><tp:taxon-name><tp:taxon-name-part taxon-name-part-type="genus" reg="Metapocyrtus">Metapocyrtus</tp:taxon-name-part><tp:taxon-name-part taxon-name-part-type="species" reg="kitangladensis">kitangladensis</tp:taxon-name-part></tp:taxon-name></italic> sp. n., the new species differs from <italic><tp:taxon-name><tp:taxon-name-part taxon-name-part-type="genus" reg="Metapocyrtus">Metapocyrtus</tp:taxon-name-part><tp:taxon-name-part taxon-name-part-type="species" reg="perpulcheroides">perpulcheroides</tp:taxon-name-part></tp:taxon-name></italic> for having a subglobular pronotum, a less prominent transverse groove on rostrum, and having unique male and female genital structures.</p></tp:treatment-sec><tp:treatment-sec sec-type="description" id="SECID0ELMAC"><title>Description.</title><p>Dimensions: <abbrev xmlns:xlink="http://www.w3.org/1999/xlink" xlink:title="body length" id="ABBRID0ERMAC" xlink:type="simple">LB</abbrev>: 10.5–11.5 (holotype 10.5 mm). <abbrev xmlns:xlink="http://www.w3.org/1999/xlink" xlink:title="length of rostrum" id="ABBRID0EVMAC" xlink:type="simple">LR</abbrev>: 1.5–2.0 (1.7 mm). <abbrev xmlns:xlink="http://www.w3.org/1999/xlink" xlink:title="maximum width across the rostrum" id="ABBRID0EZMAC" xlink:type="simple">WR</abbrev>: 1.4–1.7 (1.5 mm). <abbrev xmlns:xlink="http://www.w3.org/1999/xlink" xlink:title="pronotal length" id="ABBRID0E4MAC" xlink:type="simple">LP</abbrev>: 3.5–3.8 (3.6 mm). <abbrev xmlns:xlink="http://www.w3.org/1999/xlink" xlink:title="maximum width across the pronotum" id="ABBRID0EBNAC" xlink:type="simple">WP</abbrev>: 3.9–4.0 (3.9 mm). <abbrev xmlns:xlink="http://www.w3.org/1999/xlink" xlink:title="elytral length" id="ABBRID0EFNAC" xlink:type="simple">LE</abbrev>: 7.5–8.1 (7.5 mm). <abbrev xmlns:xlink="http://www.w3.org/1999/xlink" xlink:title="maximum width across the elytra" id="ABBRID0EJNAC" xlink:type="simple">WE</abbrev>: 5.2–5.6 (5.4 mm). N=5 for all measurements.</p><p>Body black; pronotum, head and legs coppery black, weakly lustrous with sparse pale yellow, green and violet scales; body surface weakly lustrous with golden yellow, orange, greenish, turquoise and bluish scales. Eyes, antennae, and tarsomeres black.</p><p>Head with the following markings: a) dense elongated pale orange and turquoise stripes under eye on each lateral side diminishing towards apex of rostrum, and b) elongated stripe of yellow, green, and orange scales from vertex to basal half of the rostrum at times confluent with lateral stripe. Rostrum rugose, longer than wide with minute light yellow setae and long yellow hairs towards the apex; dorso-apically slightly convex; prominent transverse basal groove, and longitudinal median groove forming a cross shape. Front with deep depression covered with dense scales. Eyes small and weakly convex. Antennal scape as long as the funicle plus club, with flattened hairs and sparse scales. Funicular segments I and II almost of the same length, three times longer than wide; segments III–VII as long as wide; club subellipsoidal, nearly three times longer than wide.</p><fig id="F2" position="float" orientation="portrait"><label>Figures 5–10.</label><caption><p>Male genitalia and female terminalia of <italic><tp:taxon-name><tp:taxon-name-part taxon-name-part-type="genus" reg="Metapocyrtus">Metapocyrtus</tp:taxon-name-part><tp:taxon-name-part taxon-name-part-type="species" reg="kitangladensis">kitangladensis</tp:taxon-name-part></tp:taxon-name></italic> sp. n. <bold>5</bold> aedeagus, ventral view <bold>6</bold> ditto, lateral view <bold>7</bold> sternite IX, dorsal view <bold>8</bold> sternite VIII, ventral view <bold>9</bold> ovipositor, dorsal view <bold>10</bold> spermatheca.</p></caption><graphic xmlns:xlink="http://www.w3.org/1999/xlink" xlink:href="zookeys-853-119-g002.jpg" position="float" orientation="portrait" xlink:type="simple" id="oo_308144.jpg"/></fig><p>Pronotum subglobular, widest at middle, weakly convex, glabrous, with very minute and sparse punctures; thin strips of golden yellow to turquoise scales at the anterior, posterior and latero-ventral margin; three thin longitudinal stripes dorsally at times with transverse stripe intersecting the median stripe forming a cross.</p><p>Elytra with regular weakly striate-punctate intervals with sparse scales, moderately convex, with few short hairs. Each elytron with the following golden yellow and turquoise to light blue markings: 1) three longitudinal stripes from behind base at interval II, IV and VI which may or may not be reach median transverse stripe; stripes confluent at base; 2) stripe on lateral margin extending from base towards the apex of the elytra; 3) thin transverse band in the middle part of elytra, medially; 4) thin longitudinal stripe between interval I and II extending from middle of the elytra to apex and confluent with lateral margin stripe, may or may not be connected with median transverse stripe; 5) apical triangular stripe extending from apex of each elytron to apical third, laterally connected with median marking. Underside weakly lustrous, pubescent with pale yellow and green scales on the basal margin of the pronotum and latero-ventral side of ventrites I and II and sometimes including ventrites III and IV.</p><p>Legs with strongly clavate femora. Femora covered with short hairs and sparse scales along posterior margins. Each tibia fringed with pubescence along internal margin, sparsely mixed with short hairs. Apical part of femora with dense orange and violet scales and short setae. Tibiae with sparse scales and short setae, with toothed projections along internal edge.</p><p>Tarsomeres covered by sparse pubescence.</p><p>Male genitalia as shown in Figures <xref ref-type="fig" rid="F2">5–7</xref>.</p><p>Everted endophallus as shown in Figures <xref ref-type="fig" rid="F3">11</xref>, <xref ref-type="fig" rid="F3">12</xref>.</p><fig id="F3" position="float" orientation="portrait"><label>Figures 11, 12.</label><caption><p><italic><tp:taxon-name><tp:taxon-name-part taxon-name-part-type="genus" reg="Metapocyrtus">Metapocyrtus</tp:taxon-name-part><tp:taxon-name-part taxon-name-part-type="species" reg="kitangladensis">kitangladensis</tp:taxon-name-part></tp:taxon-name></italic> sp.n. <bold>11</bold> everted endophallus, lateral view <bold>12</bold> everted endophallus, dorsal view (photographs by Dr Maurizio Bollino).</p></caption><graphic xmlns:xlink="http://www.w3.org/1999/xlink" xlink:href="zookeys-853-119-g003.jpg" position="float" orientation="portrait" xlink:type="simple" id="oo_308145.jpg"/></fig></tp:treatment-sec><tp:treatment-sec sec-type="etymology" id="SECID0EEAAE"><title>Etymology.</title><p>The new species is named after Mt Kitanglad Range Natural Park (<abbrev xmlns:xlink="http://www.w3.org/1999/xlink" xlink:title="Mt Kitanglad Range Natural Park" id="ABBRID0EKAAE" xlink:type="simple">MKRNP</abbrev>), the park where the holotype was collected. It is a Latinized adjective.</p><p>Notes on the ecology and distribution</p><p><italic><tp:taxon-name><tp:taxon-name-part taxon-name-part-type="genus" reg="Metapocyrtus">Metapocyrtus</tp:taxon-name-part><tp:taxon-name-part taxon-name-part-type="species" reg="kitangladensis">kitangladensis</tp:taxon-name-part></tp:taxon-name></italic> sp. n. was collected in the secondary forest of Barangay Cinchona, <abbrev xmlns:xlink="http://www.w3.org/1999/xlink" xlink:title="Mt Kitanglad Range Natural Park" id="ABBRID0E3AAE" xlink:type="simple">MKRNP</abbrev> as well as the degraded secondary forests of Marilog District, both at around 1200 m a.s.l. The new species was mostly collected on the leaves of <italic><tp:taxon-name><tp:taxon-name-part taxon-name-part-type="genus" reg="Angiopteris">Angiopteris</tp:taxon-name-part><tp:taxon-name-part taxon-name-part-type="species" reg="evecta">evecta</tp:taxon-name-part></tp:taxon-name></italic> (G.Forst.) Hoffm. (<tp:taxon-name><tp:taxon-name-part taxon-name-part-type="family">Marattiaceae</tp:taxon-name-part></tp:taxon-name>) in the sloppy trail towards the forest edge (Fig. <xref ref-type="fig" rid="F4">13</xref>). It was noted that the young leaves of this fern are the main food source of this species. In Marilog District, the specimens were collected in the vegetation along the trails of Epol Falls and forest edges of Mt Malambo. All specimens collected from Marilog and <abbrev xmlns:xlink="http://www.w3.org/1999/xlink" xlink:title="Mt Kitanglad Range Natural Park" id="ABBRID0EUBAE" xlink:type="simple">MKRNP</abbrev> were collected in open areas often in ridges and along the streams.</p><fig id="F4" position="float" orientation="portrait"><label>Figures 13, 14.</label><caption><p><bold>13</bold><italic><tp:taxon-name><tp:taxon-name-part taxon-name-part-type="genus" reg="Angiopteris">Angiopteris</tp:taxon-name-part><tp:taxon-name-part taxon-name-part-type="species" reg="evecta">evecta</tp:taxon-name-part></tp:taxon-name></italic>, food plant of <italic><tp:taxon-name><tp:taxon-name-part taxon-name-part-type="genus" reg="Metapocyrtus">M.</tp:taxon-name-part><tp:taxon-name-part taxon-name-part-type="species" reg="kitangladensis">kitangladensis</tp:taxon-name-part></tp:taxon-name></italic> sp. n. <bold>14</bold><italic><tp:taxon-name><tp:taxon-name-part taxon-name-part-type="genus" reg="Metapocyrtus">M.</tp:taxon-name-part><tp:taxon-name-part taxon-name-part-type="species" reg="kitangladensis">kitangladensis</tp:taxon-name-part></tp:taxon-name></italic> sp. n. in its natural habitat.</p></caption><graphic xmlns:xlink="http://www.w3.org/1999/xlink" xlink:href="zookeys-853-119-g004.jpg" position="float" orientation="portrait" xlink:type="simple" id="oo_308146.jpg"/></fig><p><italic><tp:taxon-name><tp:taxon-name-part taxon-name-part-type="genus" reg="Metapocyrtus">Metapocyrtus</tp:taxon-name-part><tp:taxon-name-part taxon-name-part-type="species" reg="kitangladensis">kitangladensis</tp:taxon-name-part></tp:taxon-name></italic> sp. n. has been recorded from <abbrev xmlns:xlink="http://www.w3.org/1999/xlink" xlink:title="Mt Kitanglad Range Natural Park" id="ABBRID0EXDAE" xlink:type="simple">MKRNP</abbrev>, Mt Dulang-dulang, Mt Kiamo (Bukidnon), Marilog District, Barangay Buda, and Davao del Sur (Davao region) in Mindanao Island. These localities belong to Central Mindanao biogeographic region (Dickerson, 1928). Mindanao has five known biogeographic regions namely Eastern Mindanao, Central Mindanao, Western Mindanao, Southwestern and Northwestern Mindanao biogeographic regions (Dickerson, 1928). Based on collection and field observation, Bukidnon and Marilog’s <tp:taxon-name><tp:taxon-name-part taxon-name-part-type="tribe">Pachyrhynchini</tp:taxon-name-part></tp:taxon-name> fauna shows hefty similarities. Some of the notable species recently found in Marilog District which are also found abundantly in Bukidnon are <italic><tp:taxon-name><tp:taxon-name-part taxon-name-part-type="genus" reg="Pachyrhynchus">Pachyrhynchus</tp:taxon-name-part><tp:taxon-name-part taxon-name-part-type="species" reg="sulphureomaculatus">sulphureomaculatus</tp:taxon-name-part></tp:taxon-name></italic> Schultze, 1922, <italic><tp:taxon-name><tp:taxon-name-part taxon-name-part-type="genus" reg="Pachyrhynchus">Pachyrhynchus</tp:taxon-name-part><tp:taxon-name-part taxon-name-part-type="species" reg="erichsoni">erichsoni</tp:taxon-name-part></tp:taxon-name></italic> GR Waterhouse, 1841, <italic><tp:taxon-name><tp:taxon-name-part taxon-name-part-type="genus" reg="Pachyrhynchus">Pachyrhynchus</tp:taxon-name-part><tp:taxon-name-part taxon-name-part-type="species" reg="speciosus">speciosus</tp:taxon-name-part></tp:taxon-name></italic> GR Waterhouse, 1841, <italic><tp:taxon-name><tp:taxon-name-part taxon-name-part-type="genus" reg="Metapocyrtus">Metapocyrtus</tp:taxon-name-part><tp:taxon-name-part taxon-name-part-type="species" reg="lanusinus">lanusinus</tp:taxon-name-part></tp:taxon-name></italic> Schultze, 1922, and <italic><tp:taxon-name><tp:taxon-name-part taxon-name-part-type="genus" reg="Metapocyrtus">Metapocyrtus</tp:taxon-name-part><tp:taxon-name-part taxon-name-part-type="species" reg="insulanus">insulanus</tp:taxon-name-part></tp:taxon-name></italic> Schultze, 1919, among others. The trend of faunistic composition of <tp:taxon-name><tp:taxon-name-part taxon-name-part-type="tribe">Pachyrhynchini</tp:taxon-name-part></tp:taxon-name> between Marilog and Bukidnon seem to follow this biogeographical demarcation which can be attributed to the flightless nature of these weevils with very limited dispersal capabilities. However, more data are needed to confirm this hypothesis.</p></tp:treatment-sec></tp:taxon-treatment>
